# Supplementary material for: Hypoxic Induction of the Regulator of G-Protein Signalling 4 Gene Is Mediated by the Hypoxia-Inducible Factor Pathway
Source: PLoS One. 2012 Sep 7;7(9):e44564. doi: 10.1371/journal.pone.0044564 (PMC3436875; doi:10.1371/journal.pone.0044564)
Supplement: Table S1 — Sequences of primers used to clone regions of the human Rgs4 gene and locus. PCR from genomic template was performed using listed primers, incorporating restriction enzyme sites. Products were then cloned to the enhancer, promoter or 3′ UTR site of pGL3 for luciferase reporter assay analysis (Figures 4 and 5). (XLS) [file pone.0044564.s002.xls]

## Sheet: Sheet1
Sequence A	Sequence H
ACCTGGAAAATCCTGCCTCT	GATGGGATAGCATGGTGGAC
CTCGAGCTCCATCCTTCACTGCCCTA	GCTAGCGAAAGCAGTAGCGGCAAAAG
Sequence B	Sequence I
GGAATGGAAAACTCCCCTTG	TTGCGAATTCCAAGCTGTTA
CTCGAGTGGTGCTCTAAAATGTTCTATCCA	GCTAGCGAAAGCAGTAGCGGCAAAAG
Sequence C	Sequence J
AAGAAAACGCGTAAGCCAGAAGTGATGGAGGA	GGTACCCGAGGTGCTTCTACAGTT
GCTAATCTCGAGAATCAAGGGGCATTCTACCC	CTCGAGTATTTGGCCTCAGGTTTTCC
Sequence D	Sequence K
CTCGAGTAACAGAGCTGGGTCCAGATACA	TCTAGATTCTCACCTGAAGGCAGAGG
GGCACAGAACAGGGGAAATA	CTCGAGTCTAGACACTGGCACAGGAGGGATTA
Sequence E	Sequence L
GGCACAGAACAGGGGAAATA	ACGCGTAAACATCAGGGTGTAGGGTGA
TCCAAGATCTGATCCTCACGA	CTCGAGTTCCTTCCTTGTGTCATATTTCC
Sequence F	Sequence M
GATGGGATAGCATGGTGGAC	ACGCGTAAACATCAGGGTGTAGGGTGA
TCCAAGATCTGATCCTCACGA	CTCGAGTTGCCAGTGGGGAAACTAAC
Sequence G	Sequence N
GATGGGATAGCATGGTGGAC	ACGCGTCTGCTTAGGCCATTAAACCA
CTTCGGCTTTGAGCGTACTT	CTCGAGTTGCCAGTGGGGAAACTAAC
